# Supplementary material for: Neo-BCV: A Novel Bacterial Liquid Complex Vaccine for Enhancing Dendritic Cell-Mediated Immune Responses Against Lung Cancer
Source: Vaccines (Basel). 2025 Jan 13;13(1):64. doi: 10.3390/vaccines13010064 (PMC11768841; doi:10.3390/vaccines13010064)
Supplement: Supplementary file 1 [file vaccines-13-00064-s001.zip]

Archive with 1 entries (1 files):
- vaccines-3376347-supplementary.xlsx
