# Supplementary material for: Neo-BCV: A Novel Bacterial Liquid Complex Vaccine for Enhancing Dendritic Cell-Mediated Immune Responses Against Lung Cancer
Source: Vaccines (Basel). 2025 Jan 13;13(1):64. doi: 10.3390/vaccines13010064 (PMC11768841; doi:10.3390/vaccines13010064)
Supplement: Supplementary file 1 [file vaccines-13-00064-s001.zip › vaccines-3376347-supplementary.xlsx]

## Sheet: Sheet1
JAK2				β-Actin				Color Chart			Marker
Gray value	P1	P2	P3	P4	L1	L2	L3	L4
JAK2	1249	1237.4	1256.7	1202.7	1260.9	1259.6	1277.2	1382.7
β-Actin	2444	2514.2	2478.6	2382.7	2297.1	2435.2	2519.6	2497.8
Ratio	0.511047	0.492165	0.50702	0.504764	0.548909	0.517247	0.506906	0.553567
Ratio Mean	0.503749	0.531657
p-JAK2				β-Actin				Color Chart
Gray value	P1	P2	P3	P4	L1	L2	L3	L4
p-JAK2	1524.1	1544.6	1395.6	1605.8	1006.1	1006.8	1011.5	1003.5
β-Actin	2523.7	2507.8	2461.6	2459.1	2441.4	2319.1	2296.4	2406.1
Ratio	0.603915	0.615918	0.566948	0.653003	0.4121	0.434134	0.440472	0.417065
Ratio Mean	0.609946	0.425943
p-STAT3				β-Actin				Color Chart
Gray value	P1	P2	P3	P4	L1	L2	L3	L4
p-STAT3	1583.6	1638.9	1625.1	1455.3	984.68	976.48	978.71	1018.1
β-Actin	2388.6	2433.4	2399.2	2445.2	2446.2	2433.9	2389.9	2433.4
Ratio	0.662983	0.673502	0.677351	0.595166	0.402535	0.4012	0.409519	0.418386
Ratio Mean	0.65225	0.40791
STAT3				β-Actin				Color Chart
Gray value	P1	P2	P3	P4	L1	L2	L3	L4
STAT3	1371.9	1477.9	1518.6	1487.5	1439.9	1488.8	1468.9	1416.3
β-Actin	2522.1	2424.4	2495.6	2512.2	2438.7	2542.7	2424.5	2525.9
Ratio	0.543951	0.609594	0.608511	0.592111	0.590438	0.585519	0.605857	0.560711
Ratio Mean	0.588542	0.585631
